# Supplementary material for: Objective, Longitudinal Computed Tomographic Evaluation of the Metacarpal Condyles in Non-Lame Thoroughbred Racehorses
Source: Animals (Basel). 2026 Mar 20;16(6):973. doi: 10.3390/ani16060973 (PMC13023280; doi:10.3390/ani16060973)
Supplement: Supplementary file 1 [file animals-16-00973-s001.zip]

Archive with 3 entries (3 files):
- supplementary table S3.pdf
- supplementary table S1.pdf
- supplementary table S2.pdf
